# Supplementary material for: IDO1 Protein Is Expressed in Diagnostic Biopsies from Both Follicular and Transformed Follicular Patients
Source: Int J Mol Sci. 2023 Apr 15;24(8):7314. doi: 10.3390/ijms24087314 (PMC10139172; doi:10.3390/ijms24087314)
Supplement: Supplementary file 1 [file ijms-24-07314-s001.zip]

Archive with 1 entries (1 files):
- ijms-2304851-supplementary.pdf
